# Supplementary material for: Occurrence of Hydroxytyrosol, Tyrosol and Their Metabolites in Italian Cheese
Source: Molecules. 2023 Aug 23;28(17):6204. doi: 10.3390/molecules28176204 (PMC10488946; doi:10.3390/molecules28176204)
Supplement: Supplementary file 1 [file molecules-28-06204-s001.zip]

Archive with 1 entries (1 files):
- molecules-2539035-supplementary.pdf
